# Supplementary material for: GOLM1 and FAM49B: Potential Biomarkers in HNSCC Based on Bioinformatics and Immunohistochemical Analysis
Source: Int J Mol Sci. 2022 Dec 6;23(23):15433. doi: 10.3390/ijms232315433 (PMC9737887; doi:10.3390/ijms232315433)
Supplement: Supplementary file 1 [file ijms-23-15433-s001.zip]

Archive with 1 entries (1 files):
- ijms-1978048-supplementary.pdf
